# Supplementary material for: Heterozygous and homozygous variants in STX1A cause a neurodevelopmental disorder with or without epilepsy
Source: Eur J Hum Genet. 2022 Dec 23;31(3):345–52. doi: 10.1038/s41431-022-01269-6 (PMC9995539; doi:10.1038/s41431-022-01269-6)
Supplement: Supplementary file 2 — Supplementary Table S1 [file 41431_2022_1269_MOESM2_ESM.xlsx]

## Sheet: Table S1
	individual 1	individual 2	individual 3	individual 4	individual 5	individual 6	individual 7	individual 8	PMID: 33057194
Genetic information
Variant (genomic position chr7, hg19)	g.73118754	g.73118754	g.73118509	g.73118509	g.73117299	73117183_73117185del	g.73117176	g.73115125_73115127del	g.73119527
Transcript	NM_004603.4	NM_004603.4	NM_004603.4	NM_004603.4	NM_004603.4	NM_004603.4	NM_004603.4	NM_004603.4	NM_004603.4
Variant (DNA)	c.284-1G>A	c.284-1G>A	c.435C>G	c.435C>G	c.554C>G	c.668_670del	c.677A>G	c.722_724del	c.236T>G
Variant (Protein)	p.?	p.?	p.(Cys145Trp)	p.(Cys145Trp)	p.(Ser185Cys)	p.(Val223del)	p.(Gln226Arg)	p.(Val241del)	p.(Met79Arg)
Zygosity	homozygous	homozygous	heterozygous	heterozygous	heterozygous	heterozygous	heterozygous	heterozygous	heterozygous
Origin	paternal & maternal	paternal & maternal	de novo	de novo	de novo	parents not tested	de novo	de novo	de novo
summary of phenotype	moderate ID	moderate	epileptic encephalopathy of unknown cause, with few (if any) extra-neurological symptoms	She is a 9 year old with intellectual disability, dysmorphic features, and epilepsy. She also has hyperinsulinemic hypoglycaemia	epilepsy, attention deficit, axial hypotonia and dysmorphisms	moderate ID, no epilepsy (family was unavailable for further phenotyping)	severe epileptic encephalopathy	ID, autism spectrum disorder and growth failure	NDD, no detailed phentoype available
Pregnancy and birth
Date of birth	1985, older brother	1989, younger brother	2005	2012	2010	NA	2006	2006
Sex	male	male	male	F	male	NA	female	male
prenatal period	less fetal movements	less fetal movements	unremarkable	neonatal seizures due to hypoglycemia (5 weeks in NICU)	unremarkable	NA	unremarkable	reported to be unremarkable
gestational week at birth	reported to be unremarkable	reported to be unremarkable	at term	39 weeks	at term	NA	42 weeks	40 weeks
Birth measurements: weight, length, OFC	only increased birth length was reported	only increased birth length was reported	weight, length, OFC: 50th percentile	weight: 75th percentile length: NA OFC: NA	weigth, length, OFC: 25th percentile	NA	weight: 3300 g (P23, -0.8 SD) length: NA OFC: NA	weight: 3000 g (P8, -1.4 SD) length: 50 cm (P14, -1.1 SD) OFC: NA
Family History	yes, brother similarly affected	yes, brother similarly affected	maternal uncle: febrile seizures at 1 year	mother with 2 seizures as teenager. treated with CBZ for two years, then and weaned. No further events	mother had migraine and Arnold Chiari malformation	NA	unremarkable	unremarkable
Growth
Age at first assesment	24 years	20 years	3 years	NA	9 years 6 months	NA	6 months	24 months
body measurements at first assesment (weight, height, OFC)	unremarkable	unremarkable	weight, length, OFC: 50th percentile	NA	weight: 97th percentile length: NA OFC: 36th percentile	NA	weight: 6085 g (P11, -1.2 SD) length: 66 cm (P46, -0.1 SD) OFC: 41 cm (P9, -1.4 SD)	weight: 9 kg (P1, -2.5 SD) length: 71 cm (P0, -4.9 SD) OFC: NA
Age at last assesment	24 years	20 years	14 years	9 years, 9 monhts	NA	NA	14 years	12 years
body measurements at last assesment (weight, height, OFC)	unremarkable	unremarkable	weight, length, OFC: ca. 5th percentile	weight: 50-75th percentile length: NA OFC: NA	NA	NA	weight: 38 kg (P0, -3.2 SD) length: 150 cm (P1, -1.5 SD) OFC: NA	length: -3 SD OFC: +2 SD
Development
global developmental delay (yes/no)	yes	yes	yes	yes	yes	NA	yes	yes
Severity of global DD	moderate	moderate	severe	severe	moderate	NA	severe	severe
Motor delay	yes	yes	yes	yes	yes	NA	yes	yes
Walking	yes	yes	yes	yes	yes	NA	no	yes
Unassisted walking learned at age?	3 years	3 years	3years and 6 months	3.5 years	14 months	NA	NA	4 years
Persistent motor problems into later childhood? (yes/no) if yes, which?	no	no	yes	yes	yes	NA	yes	no
Speech delay (yes/no)	yes	yes	yes	yes	yes	NA	yes	yes
Age at first speech	not reported	not reported	2 - 3 words at 3 years	non verbal. uses picture books	36 months	NA	NA	NA
Speech at last exam	unremarkable	unremarkable	absent speech	non verbal. uses picture books	mild delay	NA	none	few words
Number of words at last assesment	not assessed	not assessed	0	0	5° centile (Bayley III)	NA	NA	few words
Intellectual disability	yes	yes	yes	yes	yes	NA	yes	yes
Severity of Intellectual disability	moderate	moderate	severe	severe	moderate	NA	severe	severe-
IQ if tested	not performed	NA	NA	NA	NA	NA	NA	NA
Autism spectrum disorder	no	no	yes	no (features but did not met criteria)	no	NA	NA	yes
Regression	no	no	yes	yes	no	NA	NA	no
aspects affected by regression			speech	aged 9 months, regression of speech when seizures returned		NA	NA
sleeping problems?	no	no	yes	yes	yes	NA	NA	yes
Behavior	unremarkable	agressiveness	stereotypes, drooling, bruxism, likes pulling the hair, biting	sensory processing disorder	behavior disorder, agressiveness and hyperactivity	NA	NA	agressiveness +++
Neurological system
Hypotonia	yes, neonatal	yes, neonatal	yes	yes, neonatal	yes, neonatal	NA	yes, neonatal	yes, neonatal
Ataxia	no	no	yes	no	no	NA	no	no
Dystonia	no	no	no	no	no	NA	NA	no
Tremor	no	no	no	no	yes, fine intentional tremors	NA	NA	no
Dysarthria	no	no	no	non verbal. Picture books	no	NA	NA	no
other Movement disorder (e.g. Dystonia, Dyskinesia, Chorea)	no	no	no	no	no	NA	NA	no
Other neurological phenotype (e.g. spasticity)	no	no	spasticity, pyramidal signs	tight ankles. Nil else	global motor impediment	NA	dysphagia, spastic paresis	no
Cerebral visual impairment	no	no	no	no	no	NA	NA	no
Epilepsy
Seizures	no	no	yes	yes	yes	NA	yes	no
Age at first reported seizure (year, month)	-	-	6 months	day 1 of life (hypoglycemia)	7.4	NA	3 months
Seizure type at onset	-	-	generalized tonicoclonic	seizure free from neonatal period until 10 months of age. Presented with recurrent focal seizures	hypotonia and loss of consciousness diagnosis of focal epilepsy with right rolandic tips	NA	West syndrome/ hypsarrthymia
Seizure frequency at onset	-	-	several a day	initially in setting of illness/fever then afebirle.	every 2 - 3 months	NA	daily
Further seizure types	-	-	tonic, absences and tonicoclonic bitherapy (valproate levetiracetam) lead residual absences and rare tonic crises with falls several years	Then developed focal seizures 2-3 times per week and some progressing to focal to bialteral tonic-clonic and absence and generlaised onset motor tonic-clonic. 2018: Myoclonic, myoclonic absence and focal onset (occipital lobes)	NA	NA	tonic seizures
Further seizure frequency	-	-	reactivation at 12 years of age several seizures per day.	no GTC > 5yrs. Absence approx 2/mth and focal seizures 1/month	NA	NA	weekly
AED used	-	-	Rufinamide, valproate,Perampanel,levetiracetam	Valporate, phenobarbitone, pyridoxine levetiracetam, carbamazepiene, lamotrigine, zonisamide, clobazam, lacosamide, rufinamide, ethosuximide	NA	NA	ACTH, valproate, levetiracetam. Clonazepam, epidyolex
Current AED	-	-	Rufinamide, valproate, Perampanel	VPA and ETX	NA	NA	NA
AED response	-	-	refractory	VPA & ETX	NA	NA	NA
Seizure free?	-	-	no - still occuring at least once a week	no	NA	NA	no
EEG at onset	not performed	not performed	normal beetween	No available in another country	right frontal-center-temporal anomalies	NA	hypsarrthymia
Last EEG	not performed	not performed	ND	Telemetry (2017): Slow back ground. Multifocal epileptiform spikes and spike wave (occipital) and generalised irregular-semi-irregular spike wave	NA		Lennox-Gastaut
Photosensitivity	no	no	NA	NA	no	NA	NA
MRI
Brain MRI done + at what age	not performed	not performed	6 months, 3 years and 8 years	4 years	5 years	NA	3 years	normal
Brain MRI result (e.g. Atrophy, Malformation?)	-	-	normal (delayed myelinisation at 3 years)	Mild periventricular leukomalacia	normal	NA	normal	normal
Other
Additional symptoms (e.g. congenital malformations? dysmorphic?, hearing? Other malformations?)	no dysmorphism	no dysmorphism	ptosis	Diazoxide repsonsive congenital hyperinsulinism (dx aged 5 months)	congenital clubfoot, brachycephaly, ears low set, retrognatia, tapered fingers, lower limb muscular hypotrophy and hypotenar eminence, hypochromic and coffee-milk skin spots.	NA	drooling	pes varus
